# Supplementary material for: Tween® Preserves Enzyme Activity and Stability in PLGA Nanoparticles
Source: Nanomaterials (Basel). 2021 Nov 3;11(11):2946. doi: 10.3390/nano11112946 (PMC8625811; doi:10.3390/nano11112946)
Supplement: Supplementary file 1 [file nanomaterials-11-02946-s001.zip]

Archive with 1 entries (1 files):
- nanomaterials-1382363-supplementary.pdf
